# Supplementary material for: Characterization and fine mapping of a novel barley Stage Green-Revertible Albino Gene (HvSGRA) by Bulked Segregant Analysis based on SSR assay and Specific Length Amplified Fragment Sequencing
Source: BMC Genomics. 2015 Oct 23;16:838. doi: 10.1186/s12864-015-2015-1 (PMC4619012; doi:10.1186/s12864-015-2015-1)
Supplement: Additional file 1: — Comparison between the markers identified by SLAF-seq and SSR assay. (XLSX 13 kb) [file 12864_2015_2015_MOESM1_ESM.xlsx]

## Sheet: Sheet1
Biomarker					SSR marker
marker	Morex_contig	Chromosome	Position (cM)		marker	morex_contig	Chromosome	Position (cM)
Marker44949	morex_contig_158537	1H	92.3513
2.1955cM to 7.4363cM on 2HS
Marker28598	morex_contig_2547137	2H	2.1955		GBMS247	morex_contig_38923	2H	2.1955
Marker57525	morex_contig_42056	2H	3.1545		Bmac0134	morex_contig_42056	2H	3.1545
Marker38742	morex_contig_7646	2H	3.1545		Awbms0062	morex_contig_92239	2H	3.1545
Marker13865	morex_contig_48000	2H	6.5156		GBM1187	morex_contig_40266	2H	7.4363
Marker30485	morex_contig_84259	2H	7.2238
Marker49704	morex_contig_50954	2H	7.4363
52.4788cM to 58.0524cM on 2HS
Marker80825	morex_contig_1588482	2H	52.4788		GBM1251	morex_contig_1575945	2H	58.8
Marker29384	morex_contig_1872373	2H	54.7341		Bmac0218	morex_contig_131639	2H	59.0652
Marker63153	morex_contig_2562968	2H	57.7195		Bmac0132	morex_contig_246316	2H	59.3484
Marker52277	morex_contig_326700	2H	58.0524
Marker29360	morex_contig_1568823	2HS
Marker70271	morex_contig_115359	2HL
Marker84804	morex_contig_1614307	3H	50.9207
Marker82522	morex_contig_369036	3H	52.03
Marker65348	morex_contig_299760	3H	132.436
Marker80288	morex_contig_1878268	4H	47.3508
Marker10469	morex_contig_148660	5H	23.6673
Marker29144	morex_contig_328536	5H	44.7222
Marker76405	morex_contig_37555	5H	50.4425
Marker76289	morex_contig_46357	5H	69.3056
Marker46812	morex_contig_1559094	5H	108.382
49.5042cM to 56.1615cM on 6HS
Marker71275	morex_contig_99778	6H	49.5042		GBM1423	morex_contig_48744	6H	49.221
Marker71155	morex_contig_2560887	6H	53.3286		HVM31	morex_contig_137440	6H	53.6024
Marker54879	morex_contig_46613	6H	55.0283		Bmag0496	morex_contig_58585	6H	55.3824
Marker46736	morex_contig_95575	6H	55.8428		Bmag0174	morex_contig_370131	6H	61.4
Marker77468	morex_contig_180579	6H	56.1615
113.2082cM to119.0587cM on 6HL
Marker67008	morex_contig_48170	6H	113.208		GBM1274	morex_contig_66201	6H	113.208
Marker17170	morex_contig_223488	6H	113.244		GBM1275	morex_contig_2548850	6H	116.147
Marker33058	morex_contig_1624273	6H	117.554		GBM1087	morex_contig_59206	6H	118.555
Marker51906	morex_contig_159224	6H	119.059
Marker9002	morex_contig_50047	6H
Marker20700	morex_contig_442879	7H	72.5212
104.8159cM to110.2691cM on 7HL
Marker17877	morex_contig_1574624	7H	104.816
Marker22848	morex_contig_370268	7H	106.445		GBM5225	morex_contig_14467	7H	98.1668
Marker54646	morex_contig_163353	7H	108.782		AWBMS0022	morex_contig_2561781	7H	114.9
Marker10299	morex_contig_42367	7H	110.269
Marker41769	morex_contig_47201	7H
		Only the 38 Diff_markers that could be anchored to morex_contigs were shown in this table
