# Supplementary material for: Characterization and fine mapping of a novel barley Stage Green-Revertible Albino Gene (HvSGRA) by Bulked Segregant Analysis based on SSR assay and Specific Length Amplified Fragment Sequencing
Source: BMC Genomics. 2015 Oct 23;16:838. doi: 10.1186/s12864-015-2015-1 (PMC4619012; doi:10.1186/s12864-015-2015-1)
Supplement: Additional file 2: — Information of the HvSGRA associated markers. (XLSX 10 kb) [file 12864_2015_2015_MOESM2_ESM.xlsx]

## Sheet: Sheet1
Marker	Morex_contig	Start	End	Forward-primer	Reverse-primer
GBMS247	morex_contig_38923	8355	8123	ACACCACATTCATCTTCCTTCA	CATTGCTCTGCTTCCTGTCA
MC7646	morex_contig_7646	2060	2494	ATATGAAACCTAGCGCACAGG	GTATGCATGCATGGATCGAT
Bmac0134	morex_contig_42056	11589	11702	CCAACTGAGTCGATCTCG	CTTCGTTGCTTCTCTACCTT
MC67200	morex_contig_67200	931	1632	AGAAGATGGCGTTCCTCC	GGAGCAGTGATGAGTGGGTC
MC160447	morex_contig_160447	610	1392	GGCATTTAGGTTTAGTACTAATCC	TTCAACCCTTTCAGGCATG
MC1592730	morex_contig_1592730	2002	2783	CGATTGGTCTGATGAGCAG	TGCCAGAGTGACGGAATATC
MC138067	morex_contig_138067	11	860	CAAGCAAAGCGTCGATG	CCAAACAAGAACTTCACCTAC
Awbms0062	morex_contig_92239	3933	3771	TCCATTCGCATAAGTGGTGTGAC	TCGCTGAGATGGTTTGTTATACCC
GBM1187	morex_contig_40266	10440	10340	GCCAAGAGCATCAAGAGGAT	GTGGGGACTATGTCCGGC
